# Supplementary material for: Micro 3D Printing Elastomeric IP-PDMS Using Two-Photon Polymerisation: A Comparative Analysis of Mechanical and Feature Resolution Properties
Source: Polymers (Basel). 2023 Apr 7;15(8):1816. doi: 10.3390/polym15081816 (PMC10144803; doi:10.3390/polym15081816)
Supplement: Supplementary file 1 [file polymers-15-01816-s001.zip]

Archive with 2 entries (2 files):
- Supplementary Material.pdf
- Video_S1.MOV
